# Supplementary material for: Generation of a Human–Mouse Chimeric Anti-Japanese Encephalitis Virus and Zika Virus Monoclonal Antibody Using CDR Grafting
Source: Microorganisms. 2025 Dec 17;13(12):2868. doi: 10.3390/microorganisms13122868 (PMC12735863; doi:10.3390/microorganisms13122868)
Supplement: Supplementary file 1 [file microorganisms-13-02868-s001.zip]

Archive with 1 entries (1 files):
- microorganisms-4008644-supplementary.pdf
